# Supplementary material for: Ultra-Rare Genetic Variation in Relapsing Polychondritis: A Whole-Exome Sequencing Study
Source: medRxiv. 2023 Apr 17:2023.04.10.23288250. Preprint. [Version 1] doi: 10.1101/2023.04.10.23288250 (PMC10246166; doi:10.1101/2023.04.10.23288250)
Supplement: Supplement 1 [file media-1.zip]

Archive with 7 entries (7 files):
- Supplemental Material.docx
- Supplemental Table 10 Pathway Analysis SKAT_Robust.xlsx
- Supplemental Table 11 Pathway Analysis Top Hits.xlsx
- Supplemental Table 4 Gene-level collapsing analysis.xlsx
- Supplemental Table 7 Genes Favorably Weighted in the HALLMARK TNF Pathway.xlsx
- Supplemental Table 8 Pathway Analysis HC test.xlsx
- Supplemental Table 9 Pathway Analysis GSEA .xlsx
